# Supplementary material for: Effect of Personalized Prebiotic and Probiotic Supplements on the Symptoms of Irritable Bowel Syndrome: An Open-Label, Single-Arm, Multicenter Clinical Trial
Source: Nutrients. 2024 Oct 1;16(19):3333. doi: 10.3390/nu16193333 (PMC11478705; doi:10.3390/nu16193333)
Supplement: Supplementary file 1 [file nutrients-16-03333-s001.zip]

Archive with 1 entries (1 files):
- nutrients-3212411-supplementary.pdf
